# Supplementary material for: Nanoparticles Influence Lytic Phage T4-like Performance In Vitro
Source: Int J Mol Sci. 2022 Jun 28;23(13):7179. doi: 10.3390/ijms23137179 (PMC9266768; doi:10.3390/ijms23137179)
Supplement: Supplementary file 1 [file ijms-23-07179-s001.zip]

Archive with 1 entries (1 files):
- ijms-1759657-supplementary.pdf
